# Supplementary material for: Algorithms with Area under the Curve for Daily Urinary Estrone-3-Glucuronide and Pregnanediol-3-Glucuronide to Signal the Transition to the Luteal Phase
Source: Medicina (Kaunas). 2022 Jan 13;58(1):119. doi: 10.3390/medicina58010119 (PMC8781682; doi:10.3390/medicina58010119)
Supplement: Supplementary file 1 [file medicina-58-00119-s001.zip]

Archive with 2 entries (2 files):
- Table S1 Usala, Alliende, Trindade 11.10.2021.xlsx
- Table S2. Usala, Alliende, Trindade 11.10.2021.xlsx
