# Supplementary material for: Algorithms with Area under the Curve for Daily Urinary Estrone-3-Glucuronide and Pregnanediol-3-Glucuronide to Signal the Transition to the Luteal Phase
Source: Medicina (Kaunas). 2022 Jan 13;58(1):119. doi: 10.3390/medicina58010119 (PMC8781682; doi:10.3390/medicina58010119)
Supplement: Supplementary file 1 [file medicina-58-00119-s001.zip › Table S1 Usala, Alliende, Trindade 11.10.2021.xlsx]

## Sheet: Table S. D7D6D5n78 060221
Table S1. Delta7, Delta6, and Delta5 values for 78 cycles from 25 women (patient.cycle). Day 0 is the day after urine LH surge.
Day of Cycle	1.1Delta7	1.1Delta6	1.1Delta5	1.2Delta7	1.2Delta6	1.2Delta5	1.3Delta7	1.3Delta6	1.3Delta5	3.1Delta7	3.1Delta6	3.1Delta5	3.2Delta7	3.2Delta6	3.2Delta5	3.3Delta7	3.3Delta6	3.3Delta5	4.1Delta7	4.1Delta6	4.1Delta5	4.2Delta7	4.2Delta6	4.2Delta5	4.3Delta7	4.3Delta6	4.3Delta5	5.1Delta7	5.1Delta6	5.1Delta5	5.2Delta7	5.2Delta6	5.2Delta5	5.3Delta7	5.3Delta6	5.3Delta5	6.1Delta7	6.1Delta6	6.1Delta5	6.2Delta7	6.2Delta6	6.2Delta5	6.3Delta7	6.3Delta6	6.3Delta5	6.5Delta7	6.5Delta6	6.5Delta5	7.1Delta7
-22
-21
-20
-19
-18
-17
-16
-15
-14
-13
-12												-1.68851			6.41157
-11			-9.03201								3.03861	0.0788073		2.69666	8.83234																														-29.697
-10		-1.46574	-7.59631							-1.80599	2.5271	1.01079	-5.12295	-1.94436	1.50273																		3									-82.5188		-6.28931	-27.8876
-9	1.28999	-1.1615	-4.33909						-15.1378	-3.22089	-0.582765	-0.822958	-8.39041	-6.19307	-3.65205			10.4478												-33.0769		-5.50265	-1.85714			0.267857			3.37382		-34.2911	-91.909	3.93487	-4.87075	-14.4155
-8	1.87873	0.546907	-1.37672					1.94444	-6.13757	-1.16817	-0.103162	-0.358064	0.470985	0.548336	2.02494		#DIV/0!	2.71985											6.24339	-7.69231	8.75	-0.541311	0.261398		0.113636	0.275		-18.1082	1.95467	-7.9318	-34.8266	-58.3936	8.60979	1.63625	-6.91892
-7	0.50179	0.0440104	-1.03178				-0.110011	2.31856	-0.688717	-1.46524	-0.626596	-0.803934	6.29839	5.83421	6.52248	10.2232	-29.1685	1.86618										-11.8391	0.639731	-5.04472	7.47807	2.72859	2.82525	1.22276	0.79955	0.760305	9.10497	-3.43916	2.3522	-6.5971	-14.2799	-21.4366	9.29604	5.35714	-0.0465983			#DIV/0!
-6	2.12129	1.58518	0.796707			1.50837	0.941317	2.39057	0.177885	-0.265304	0.0812088	-0.0998674	3.5637	3.51314	4.05896	2.79527	-6.50069	0.419757										-8.43414	-2.82297	-6.58605	3.77193	2.04552	2.08035	1.55035	1.29461	1.24199	11.3233	5.99779	5.64017	7.0002	4.4251	2.29398	7.26881	5.2686	2.42416		-5.89274	-7.97484	-0.652838
-5	5.32891	4.57252	3.77137		-0.942761	0.83296	8.58284	7.8397	6.48382	1.8085	1.78985	1.54938	1.6419	1.66126	1.94197	-1.17191	-6.58091	-1.94647						1.76768				-0.416431	0.603715	-0.669307	5.92593	4.33402	4.0278	2.27451	1.97763	1.895	3.32739	0.431997	3.06643	18.2187	16.8156	16.0187	-1.92539	-2.09203	-4.86537	15.7881	3.32165	4.81385	-0.824939
-4	7.18729	6.53943	5.89278	12.8889	5.80588	4.60268	11.2614	10.1923	9.45583	0.771245	0.844951	0.728952	5.02699	4.88221	4.97623	2.08996	-0.838603	0.93654			2.20329		-3.33333	2.77778			1.27778	0.359622	0.644016	0.199742	5.74074	4.39614	4.29155	2.35206	2.0043	1.9027	-0.174304	-1.76823	0.995341	13.9268	13.1674	12.8307	4.13984	3.22424	0.751816	24.7934	14.9444	17.8434	-0.197928
-3	7.87039	7.3257	6.91435	20.4444	12.9147	9.72905	5.30259	5.38475	4.94155	1.11917	1.14634	1.03286	4.88052	4.81596	4.97732	1.19687	-2.23665	0.126924		4.61771	5.09868	7.05128	3.90805	5.08475		1.73913	2.34507	4.23714	4.14989	3.67839	6.79487	5.62724	5.44999	5.02315	4.13806	3.88118	3.9777	2.84095	3.68158	4.60538	3.90092	3.31719	10.5854	9.27429	7.96574	4.30879	3.25677	3.30106	-0.24791
-2	9.10939	8.71842	8.31564	17.9061	13.8464	11.3825	7.54546	7.91838	7.38298	2.70427	2.64654	2.45098	3.01991	2.99539	3.08697	3.68344	1.33259	2.50103	-2.88857	3.82552	3.77242	5.69647	4.75862	4.62954	2.43478	3.81643	3.3216	6.25382	6.0333	5.66916	6.28484	5.48387	5.39905	7.67199	6.50348	6.14701	7.41781	6.59749	6.38785	7.68564	6.63125	5.74741	9.03666	8.09051	6.98411	0.586545	0.925336	0.43883	1.85218
-1	7.4497	7.5471	7.21789	0.564931	4.66184	6.19563	3.87483	4.65538	4.28057	2.24034	2.25581	2.12378	4.31689	4.27171	4.34477	8.15242	7.21982	6.88452	-5.3452	0.903741	1.49132	11.0928	10.2449	7.75407	1.36009	2.52137	3.13333	5.12363	4.98778	4.75797	1.13082	1.24031	1.57283	5.27332	4.82084	4.65735	6.16908	5.63626	5.64625	10.634	9.63014	8.83547	6.05271	5.63163	4.3843	0.168951	0.639348	0.112641	3.39249
0	1.5353	1.78891	1.68656	-16.1508	-9.69489	-5.37172	-4.49821	-3.48786	-3.64886	0.435395	0.55404	0.543297	3.07723	3.06519	3.13691	6.33058	4.85535	5.45946	-1.29897	1.87613	2.3206	6.49275	6.1678	6.40261	-8.02864	-5.29915	-0.488406	0.743081	1.09395	0.79303	-1.18022	-0.900174	-0.599482	1.1374	1.43074	1.49386	0.105249	-0.233033	1.0117	-15.5321	-17.1967	-19.3482	3.49423	3.33229	2.61497	-11.0098	-9.40586	-10.3097	2.69847
1	-4.14417	-3.81879	-3.80666	-10.341	-8.19024	-6.27059	-8.46216	-7.42926	-7.53695	-0.945978	-0.816116	-0.764025	-4.28774	-4.01614	-3.61021	3.04293	2.08602	2.6886	-3.7209	-1.05439	-0.460743	-0.0365297	0.00835422	1.78941	-8.73175	-7.5879	-3.85043	-3.14073	-2.61285	-2.86932	-3.65122	-3.19728	-2.82661	-3.16267	-2.21671	-1.94338	-6.3345	-6.53682	-4.47031	-20.6115	-22.076	-23.8901	0.917239	0.987582	0.446287	-30.0153	-27.7315	-28.9272	0.476529
2	-6.63954	-6.27338	-6.24932	-7.53085	-6.6317	-5.72749	-16.5185	-15.1266	-15.2871	-1.26128	-1.16127	-1.10487	-7.02967	-6.70582	-6.21404	3.38952	3.37491	3.12388	-11.5547	-7.54402	-6.38529	-3.51903	-3.36729	-0.782329	-4.48149	-4.27683	-2.96117	-9.33852	-8.48376	-8.81837	-12.0345	-11.1269	-10.2968	-3.95862	-3.12694	-2.87117	-10.917	-11.1103	-8.76551	-14.8714	-15.7848	-16.8289	-3.93607	-3.48983	-3.98928	-22.4225	-21.8307	-22.2197	-3.36759
3	-12.7404	-12.2495	-12.2406	-8.2549	-7.5902	-6.84172	-10.9471	-10.3032	-10.4264	-3.11284	-2.89726	-2.78715	-6.16234	-5.94373	-5.58918	-7.95068	-9.4655	-7.50425	-7.86375	-6.0769	-5.43137	-10.7929	-10.5352	-6.02956	-2.50739	-2.50679	-1.95652	-9.71505	-9.07429	-9.37873	-10.1635	-9.89918	-9.45754	-4.28177	-3.56186	-3.33042	-8.89009	-9.05911	-7.61725	-8.54103	-9.04753	-9.59372	-12.5163	-11.6235	-12.1536	-18.1105	-18.1872	-18.2426	-4.08162
4	-9.9426	-9.70577	-9.74663	-7.33558	-6.98301	-6.51301	-7.18818	-6.88339	-6.96927	-3.79889	-3.60412	-3.52081	-6.64353	-6.46627	-6.15477	-16.9745	-19.1136	-16.3725	-5.20701	-4.4551	-4.12581	-6.28447	-6.23123	-4.10915	-3.90548	-3.92278	-3.45701	-16.0625	-15.4695	-15.9167	-6.00992	-6.02747	-5.87065	-5.1821	-4.47518	-4.23744	-6.59929	-6.73747	-5.90488	-9.97616	-10.5423	-11.1276	-15.4037	-14.6965	-15.423	-13.0359	-13.4798	-13.3454	-4.74109
5	-5.23683	-5.16252	-5.19934	-6.32588	-6.18408	-5.92335	-10.0633	-9.78579	-9.91377	-2.31021	-2.22256	-2.19579	-5.10053	-4.99948	-4.79975	-23.5516	-25.5046	-23.4431	-4.57799	-4.1881	-3.97787	-4.93453	-4.94035	-3.5757	-2.65809	-2.70667	-2.55629	-7.94525	-7.85625	-8.0669	-2.52069	-2.58212	-2.53541	-3.59398	-3.20372	-3.06582	-5.72073	-5.85831	-5.29029	-10.4899	-11.1319	-11.7601	-14.0889	-13.7828	-14.5643	-7.58634	-7.99993	-7.85054	-4.83838
6	-4.72417	-4.68498	-4.72513	-4.13669	-4.12125	-4.02307	-5.40836	-5.33206	-5.40952	-1.43368	-1.38787	-1.38169	-2.81637	-2.77253	-2.67132	-11.793	-12.4643	-12.0716	-5.58906	-5.36526	-5.20834	-6.56651	-6.61377	-5.36317	-1.10199	-1.14522	-1.13317	-2.47341	-2.47379	-2.53797	-1.39304	-1.43484	-1.41521	-2.77107	-2.53628	-2.44941	-3.6157	-3.71241	-3.43061	-5.02315	-5.33201	-5.62363	-12.0654	-12.0342	-12.7666	-6.50434	-6.89123	-6.74434	-5.10968
7	-3.27657	-3.26504	-3.29888	-1.99752	-2.01429	-1.9886	-3.29585	-3.27377	-3.32217	-1.20145	-1.16837	-1.16945	-3.68311	-3.63933	-3.53154	-5.42806	-5.6704	-5.62765	-3.80701	-3.8316	-3.78603	-4.36706	-4.41938	-3.89426	-0.682782	-0.718368	-0.731111	-2.10408	-2.11329	-2.16483	-1.58867	-1.63026	-1.61321	-2.76851	-2.59851	-2.53282	-4.19557	-4.31582	-4.06825	-3.45012	-3.66252	-3.85932	-8.27581	-8.37303	-8.9231	-5.12056	-5.45674	-5.32491	-3.48612
8	-1.59976	-1.59931	-1.61848	-1.18839	-1.21115	-1.20485	-4.14719	-4.1379	-4.19324	-1.01652	-0.992148	-0.998174	-3.11765	-3.09079	-3.01233	-3.626	-3.76742	-3.78833	-1.75467	-1.83444	-1.83633	-1.96561	-1.99726	-1.82693	-0.445395	-0.472422	-0.490266	-1.43353	-1.44664	-1.48352	-1.43499	-1.48045	-1.46884	-1.74556	-1.66789	-1.63612	-4.04797	-4.16672	-4.00962	-2.50829	-2.66622	-2.81057	-3.70272	-3.78591	-4.06539	-3.9056	-4.18128	-4.07097	-0.99864
9	-0.882673	-0.884547	-0.896938	-1.06335	-1.08978	-1.08966	-2.77762	-2.78437	-2.82117	-1.04676	-1.02567	-1.03561	-1.4476	-1.43874	-1.40328	-2.97791	-3.07933	-3.12293	-1.43034	-1.50664	-1.51535	-0.563815	-0.581236	-0.526894	0.018963	-0.000848427	-0.0243874	-0.847192	-0.859194	-0.88356	-0.923579	-0.960001	-0.954553	-0.952817	-0.920808	-0.906851	-2.21986	-2.28529	-2.23212	-1.54674	-1.64208	-1.72852	-3.50307	-3.59212	-3.84836	-2.88635	-3.1042	-3.01586	-0.242506
10	-0.765458	-0.769068	-0.781989	-0.542347	-0.563991	-0.568484	-1.25256	-1.26052	-1.27838	-0.7467	-0.733985	-0.743667	-1.94192	-1.93314	-1.89066	-2.39596	-2.46649	-2.51509	-0.611708	-0.670375	-0.681554	-0.329085	-0.341096	-0.309452	0.0115275	-0.00510062	-0.0249569	-0.543496	-0.553198	-0.57008	-0.410429	-0.434719	-0.433059	-0.819215	-0.796749	-0.786834	-1.11034	-1.14661	-1.13063	-1.03007	-1.1127	-1.18681	-2.26887	-2.34043	-2.52061	-1.34703	-1.44704	-1.40621	-0.299628
11	-0.80108	-0.805726	-0.819434	-0.321711	-0.337207	-0.341487	-0.547317	-0.552463	-0.561056	-0.480128	-0.472922	-0.480582	-3.00703	-3.00055	-2.94361	-0.987518	-1.01574	-1.04239	-0.233904	-0.268997	-0.27667	-0.542896	-0.556494	-0.51982	-0.247796	-0.262753	-0.276087	-0.35047	-0.356463	-0.366485	-0.14747	-0.160528	-0.160185	-0.777029	-0.758291	-0.750171	-1.01335	-1.05241	-1.04723	-0.378875	-0.426597	-0.469033	-0.755557	-0.791525	-0.87332	-0.528616	-0.567043	-0.551312	-0.0592785
12	-0.43657	-0.439656	-0.447493	-0.368176	-0.381859	-0.385437				-0.301291	-0.297076	-0.303086	-1.66317	-1.66392	-1.6357	-0.273973	-0.284164	-0.296863	-0.19133	-0.224726	-0.23235	-0.310339	-0.318724	-0.299163	-0.149266	-0.161392	-0.173976	-0.270241	-0.274078	-0.280603	-0.0268083	-0.0323146	-0.0323726	-0.59594	-0.584206	-0.578841	-0.806615	-0.841847	-0.845024	-0.163731	-0.182449	-0.199091	-0.620418	-0.648782	-0.712426	-0.49506	-0.543446	-0.523546	0.0474904
13	-0.118085	-0.119386	-0.122168							-0.129155	-0.127204	-0.13173	-0.442321	-0.443968	-0.435481	-0.203617	-0.212422	-0.224555				0.0333294	0.0303666	0.0339977	0.0993165	0.092718	0.0828499	-0.030481	-0.0335738	-0.037478				-0.364862	-0.359862	-0.357184	-0.247697	-0.263345	-0.268841	-0.151041	-0.16144	-0.170739	-0.0171316	-0.0333448	-0.065734	-0.266637	-0.296696	-0.284304	0.140851
14													-0.300662	-0.301938	-0.296333	-0.183193	-0.193422	-0.209083				-0.0142603	-0.0169228	-0.0127538													-0.0700338	-0.0808985	-0.0875017				0.0984625	0.0849516	0.0591107	-0.327739	-0.350562	-0.341185	0.404299
15																																					-0.0462784	-0.0552418	-0.0610565							-0.312516	-0.332332	-0.324192	0.359284
16																																														-0.043424	-0.0490656	-0.0467331
17
[truncated: 185 more columns]
