# Supplementary material for: Algorithms with Area under the Curve for Daily Urinary Estrone-3-Glucuronide and Pregnanediol-3-Glucuronide to Signal the Transition to the Luteal Phase
Source: Medicina (Kaunas). 2022 Jan 13;58(1):119. doi: 10.3390/medicina58010119 (PMC8781682; doi:10.3390/medicina58010119)
Supplement: Supplementary file 1 [file medicina-58-00119-s001.zip › Table S2. Usala, Alliende, Trindade 11.10.2021.xlsx]

## Sheet: Table S4. 07052021
Table S2. Data for 78 cycles, 25 women (columns are patient.cycle5dP-3x and patient.cycleD5D6D7): 5-day PDG mean baseline levels (in μmol/L) preceding negative sequences, the INS and any preovulatory sequences three or greater in length, and the D5D6D7 values (0 or 1). The PDG mean baseline levels for the INS are in bold and followed by the corresponding INS PDG levels that established the start …
Day of Cycle	1.15dP-3x	1.1D5D6D7	1.2.5dP-3x	1.2D5D6D7	1.3.5dP-3x	1.3D5D6D7	3.1.5dP-3x	3.1D5D6D7	3.2.5dp-3x	3.2D5D6D7	3.3.5dP-3x	3.3D5D6D7	4.1.5dP-3x	4.1D5D6D7	4.2.5dP-3x	4.2D5D6D7	4.3.5dP-3x	4.3D5D6D7	5.1.5dP-3x	5.1D5D6D7	5.2.5dP-3x	5.2D5D6D7	5.3.5dP-3x	5.3D5D6D7	6.1.5dP-3x	6.1D5D6D7	6.2.5dP-3x	6.2D5D6D7	6.3.5dP-3x	6.3D5D6D7	6.5.5dP-3x	6.5D5D6D7	7.1.5dP-3x	7.1D5D6D7	7.2.5dP-3x	7.2D5D6D7	7.3.5dP-3x	7.3D5D6D7	8.1.5dP-3x	8.1D5D6D7	8.2.5dP-3x	8.2D5D6D7	8.3.5dP-3x	8.3D5D6D7	9.1.5dP-3x	9.1D5D6D7	9.2.5dP-3x	9.2D5D6D7	9.3.5dP-3x
-22
-21
-20
-19
-18
-17
-16
-15
-14
-13
-12
-11							1.4
-10								0		0
-9		0						1		1																				0
-8		0						1		0												0						1		0			0.94
-7		0				0		1		0		0								0		0		0		0		1		0						0								0
-6		0				0		1		0		0								1		0		0		0		0		0				1		1				0		0		0
-5		0				0		0		0		1								0		0		0		0		0		1		0		1		1		0		0		0		0		0
-4		0		0		0		0		0		0								0		0		0		0		0		0		0		1		0		0		0		0		0		0		0
-3		0		0		0		0		0		0				0				0		0		0		0		0		0		0		1		0		0		0		0		0		0		0
-2		0	0.99	0	1.61	0		0		0		0		0		0	0.98	0		0	0.56	0		0		0	0.27	0		0	0.43	0		0		0		0		0		0		0		0	2.65	0
-1	2.39	0		0		0	2.28	0	0.95	0		0	0.96	0		0		0	0.91	0		0	1.54	0	1.96	0		0		0		0		0		0	0.46	0	1.21	0	1.57	0	0.97	0	2.02	0		0	1.8
0		0	7.24	1	2.14	1		0		0		0		0	0.62	0	3	1		0	0.6	1		0		0	3.5	1	0.44	0	1.22	1	0.77	0	1.3	0		0		0		0		0		0	5.27	1
1	3.33	1	3.23	1	2.48	1	1.88	1	2.63	1	0.84	0	1.17	1		0	3.8	1	1	1	1.5	1	3.8	1	3.5	1	3	1		0	3.24	1		0		0	1.35	1	2.83	1	4.42	1	1.8	1	1.72	1	5.26	1	2.98
2	3.53	1	5.07	1	7.63	1	2.59	1	2.24	1		0	3.24	1	1.2	1	3.4	1	4.5	1	6.8	1	1.8	1	6.43	1	4.32	1	0.79	1	2.12	1	2.55	1	2.57	1	1.46	1	5.92	1	9.81	1	2.32	1	2.09	1	2.97	1	1.25
3	13.83	1		1	3.04	1	11.65	1	3.24	1	2.31	1	2.27	1	3	1		1	3.6	1	7.5	1	5	1	4.62	1		1	2.13	1	5	1	2.23	1	2.83	1	1.97	1	8.79	1	16.31	1	5.47	1	4.16	1	5.61	1	9.57
4	11.36	1		1	6.94	1	12.41	1	4.53	1	3.61	1	3.79	1	1.6	1		1		1		1	6.8	1	6.73	1		1	3.05	1		1	4.8	1	3.14	1		1		1		1	6.33	1	6.75	1	16.23	1	9.45
5		1		1		1		1		1	12.2	1		1	4.8	1		1		1		1		1		1		1		1		1		1	5.77	1		1		1		1		1	4.1	1	8.62	1
6		1		1		1		1		1		1		1		1		1		1		1		1		1		1		1		1		1	6.18	1		1		1		1		1	10.24	1		1
7		1		1		1		1		1		1		1		1		1		1		1		1		1		1		1		1		1		1		1		1		1		1		1		1
8		1		1		1		1		1		1		1		1		1		1		1		1		1		1		1		1		1		1		1		1		1		1		1		1
9		1		1		1		1		1		1		1		1		0		1		1		1		1		1		1		1		1		1		1		1		1		1		1		1
10		1		1		1		1		1		1		1		1		0		1		1		1		1		1		1		1		1		1		1		1		1		1		1		1
11		1		1		1		1		1		1		1		1		1		1		1		1		1		1		1		1		1		1		1		1		1		1		1		1
12		1		1				1		1		1		1		1		1		1		1		1		1		1		1		1		0		1		1		1		1		0		0		1
13		1						1		1		1				1		0		1				1		1		1		1		1		0		0		1				1		0		0		1
14										1		1				1										1				0		1		0		1		1						0		1
15																										1						1		0		1		1
16																																1
17
[truncated: 107 more columns]
